# Supplementary material for: A taxonomic note on the helicoid land snail genus Traumatophora (Eupulmonata, Camaenidae)
Source: Zookeys. 2019 Apr 5;835:139–52. doi: 10.3897/zookeys.835.32697 (PMC6477829; doi:10.3897/zookeys.835.32697)
Supplement: XML Treatment for Traumatophora [file zookeys.835.32697-treatment1.xml]

<!DOCTYPE tp:taxon-treatment
  PUBLIC "-//TaxonX//DTD Taxonomic Treatment Publishing DTD v0 20100105//EN" "tax-treatment-NSO.dtd">
<tp:taxon-treatment xmlns:tp="http://www.plazi.org/taxpub"><tp:treatment-meta><kwd-group><label>Taxon classification</label><kwd><named-content xmlns:xlink="http://www.w3.org/1999/xlink" content-type="kingdom">Animalia</named-content></kwd><kwd><named-content xmlns:xlink="http://www.w3.org/1999/xlink" content-type="order">Stylommatophora</named-content></kwd><kwd><named-content xmlns:xlink="http://www.w3.org/1999/xlink" content-type="family">Camaenidae</named-content></kwd></kwd-group><mixed-citation publication-type="journal"><person-group><name><surname>Wu</surname><given-names>Min</given-names></name></person-group><article-title>A taxonomic note on the helicoid land snail genus <italic><tp:taxon-name><tp:taxon-name-part taxon-name-part-type="genus" reg="Traumatophora">Traumatophora</tp:taxon-name-part></tp:taxon-name></italic> (<tp:taxon-name><tp:taxon-name-part taxon-name-part-type="suborder">Eupulmonata</tp:taxon-name-part></tp:taxon-name>, <tp:taxon-name><tp:taxon-name-part taxon-name-part-type="family">Camaenidae</tp:taxon-name-part></tp:taxon-name>)</article-title><source>Zookeys</source><day>05</day><month>4</month><year>2019</year><volume>835</volume><fpage>139</fpage><lpage>152</lpage><pub-id pub-id-type="doi">10.3897/zookeys.835.32697</pub-id></mixed-citation></tp:treatment-meta><tp:nomenclature><tp:taxon-name>
                  <tp:taxon-name-part taxon-name-part-type="genus" reg="Traumatophora">Traumatophora</tp:taxon-name-part>
                </tp:taxon-name><tp:taxon-authority>Ancey, 1887</tp:taxon-authority><tp:nomenclature-citation-list><tp:nomenclature-citation><tp:taxon-name>
                      <tp:taxon-name-part taxon-name-part-type="genus" reg="Traumatophora">Traumatophora</tp:taxon-name-part>
                    </tp:taxon-name><comment>Ancey, 1887: 54; <xref ref-type="bibr" rid="B17">Pilsbry 1890</xref>: 6; <xref ref-type="bibr" rid="B18">Pilsbry 1894</xref>: 145–146, subgenus of <tp:taxon-name><tp:taxon-name-part taxon-name-part-type="genus" reg="Plectopylis">Plectopylis</tp:taxon-name-part></tp:taxon-name> Benson, 1860; <xref ref-type="bibr" rid="B21">Schmacker and Boettger 1894</xref>: 173, subgenus of <tp:taxon-name><tp:taxon-name-part taxon-name-part-type="genus" reg="Stegodera">Stegodera</tp:taxon-name-part></tp:taxon-name> Martens, 1876; <xref ref-type="bibr" rid="B34">Yen 1939</xref>: 125; <xref ref-type="bibr" rid="B19">Schileyko 2003</xref>: 1512–1513.</comment></tp:nomenclature-citation></tp:nomenclature-citation-list></tp:nomenclature><tp:treatment-sec sec-type="type species" id="SECID0EDNAC"><title>Type species.</title><p><italic><tp:taxon-name><tp:taxon-name-part taxon-name-part-type="genus" reg="Helix">Helix</tp:taxon-name-part><tp:taxon-name-part taxon-name-part-type="species" reg="triscalpta">triscalpta</tp:taxon-name-part></tp:taxon-name></italic> Martens, 1875; original designation.</p></tp:treatment-sec><tp:treatment-sec sec-type="diagnosis" id="SECID0EUNAC"><title>Diagnosis.</title><p>Embryonic shell smooth. Palatal teeth present. Dart sac tiny. A ball-shaped proximal accessory sac with opening leading to dart sac chamber. Mucous glands numerous; developed; entering accessory sac by a papilla. Epiphallic papilla absent. Flagellum present.</p></tp:treatment-sec><tp:treatment-sec sec-type="description" id="SECID0EZNAC"><title>Description.</title><p>Shell depressed; solid; with approximately five moderately convex whorls. Last whorl descending behind aperture. Embryonic whorls smooth. Aperture oblique; with three palatal lamellar teeth. Outer surface of body whorl with longitudinal depressions corresponding to teeth. Aperture margins reflexed. Umbilicus moderately broad (<xref ref-type="bibr" rid="B19">Schileyko 2003</xref>, slightly altered).</p><p>Membranous sac surrounding terminal genitalia absent. Penis sheath absent. Epiphallic papilla wanting. Penial caecum absent. Flagellum present. Dart sac tiny. Accessory sac developed; large; with transversal sphincter muscles. Mucous glands numerous; extremely developed; entering accessory sac by a papilla. A ball-shaped proximal accessory sac with opening leading to dart sac chamber. Poly-layered structure in dart apparatus absent (this study).</p></tp:treatment-sec><tp:treatment-sec sec-type="distribution" id="SECID0EEOAC"><title>Distribution.</title><p>S China (extant range: Jiangxi, Hubei, Fujian and Zhejiang; Pleistocene: Jiangsu).</p></tp:treatment-sec><tp:treatment-sec sec-type="remarks" id="SECID0EJOAC"><title>Remarks.</title><p>The genus <italic><tp:taxon-name><tp:taxon-name-part taxon-name-part-type="genus" reg="Traumatophora">Traumatophora</tp:taxon-name-part></tp:taxon-name></italic> is transferred herein to the subfamily <tp:taxon-name><tp:taxon-name-part taxon-name-part-type="subfamily">Bradybaeninae</tp:taxon-name-part></tp:taxon-name> based on the presence of a dart apparatus that is structurally similar to that of other genera in this subfamily. Features typical of the genus include presence of a penis sheath, flagellum, accessory and proximal accessory sac, mucous gland papilla and the absence of an epiphallic papilla, penial caecum, poly-layered structure, and a membranous sac surrounding the terminal genitalia; on this basis the genus <italic><tp:taxon-name><tp:taxon-name-part taxon-name-part-type="genus" reg="Traumatophora">Traumatophora</tp:taxon-name-part></tp:taxon-name></italic> is well distinguished from all the other anatomically known Chinese bradybaenine genera [Table <xref ref-type="table" rid="T1">1</xref>; note: at transition of the penis-epiphallus in <italic><tp:taxon-name><tp:taxon-name-part taxon-name-part-type="genus" reg="Acusta">Acusta</tp:taxon-name-part></tp:taxon-name></italic> (<xref ref-type="bibr" rid="B27">Wu 2004</xref>: fig. 18E), <italic><tp:taxon-name><tp:taxon-name-part taxon-name-part-type="genus" reg="Laeocathaica">Laeocathaica</tp:taxon-name-part></tp:taxon-name></italic> (<xref ref-type="bibr" rid="B27">Wu 2004</xref>: fig. B), <italic><tp:taxon-name><tp:taxon-name-part taxon-name-part-type="genus" reg="Eueuhadra">Eueuhadra</tp:taxon-name-part></tp:taxon-name></italic> (<xref ref-type="bibr" rid="B27">Wu 2004</xref>: figs 7B, 7E) and <italic><tp:taxon-name><tp:taxon-name-part taxon-name-part-type="genus" reg="Aegistohadra">Aegistohadra</tp:taxon-name-part></tp:taxon-name></italic> (<xref ref-type="bibr" rid="B27">Wu 2004</xref>: fig. 6C), the structures once called an “epiphallic papilla” are too invisibly tiny (especially compared with those in <italic><tp:taxon-name><tp:taxon-name-part taxon-name-part-type="genus" reg="Pfeifferia">Pfeifferia</tp:taxon-name-part></tp:taxon-name></italic> Gray, 1853, <italic><tp:taxon-name><tp:taxon-name-part taxon-name-part-type="genus" reg="Pliocathaica">Pliocathaica</tp:taxon-name-part></tp:taxon-name></italic> Andreae, 1900, etc.) to a true epiphallic papilla. Anatomy information of <italic><tp:taxon-name><tp:taxon-name-part taxon-name-part-type="genus" reg="Armandiella">Armandiella</tp:taxon-name-part></tp:taxon-name></italic> Ancey, 1883 comes from <italic><tp:taxon-name><tp:taxon-name-part taxon-name-part-type="genus" reg="Armandiella">A.</tp:taxon-name-part><tp:taxon-name-part taxon-name-part-type="species" reg="sarelii">sarelii</tp:taxon-name-part></tp:taxon-name></italic> (Martens, 1867) (HBUMM01113 specimen-3, collection information lost)]. However, until now detailed information on the anatomy of the terminal genitalia of the following genera Chinese endemic genera still remains unknown: <italic><tp:taxon-name><tp:taxon-name-part taxon-name-part-type="genus" reg="Campylocathaica">Campylocathaica</tp:taxon-name-part></tp:taxon-name></italic> Andreae, 1900 and <italic><tp:taxon-name><tp:taxon-name-part taxon-name-part-type="genus" reg="Xerocathaica">Xerocathaica</tp:taxon-name-part></tp:taxon-name></italic> Andreae, 1900.</p></tp:treatment-sec><tp:treatment-sec><!--Section generated to contain objects referenced in tp:taxon-treatment.--><table-wrap id="T1" position="float" orientation="portrait"><label>Table 1.</label><caption><p>Comparison of characteristics of terminal genitalia among Chinese bradybaenine genera (<xref ref-type="bibr" rid="B5">Chang 1990</xref>; <xref ref-type="bibr" rid="B25">Wu 2001a</xref>, <xref ref-type="bibr" rid="B26">2001b</xref>; <xref ref-type="bibr" rid="B29">Wu and Guo 2003</xref>; <xref ref-type="bibr" rid="B20">Schileyko 2004</xref>; <xref ref-type="bibr" rid="B27">Wu 2004</xref>; <xref ref-type="bibr" rid="B30">Wu and Guo 2006</xref>; <xref ref-type="bibr" rid="B31">Wu and Prozorova 2006</xref>; <xref ref-type="bibr" rid="B28">Wu and Asami 2017</xref>; <xref ref-type="bibr" rid="B16">Páll-Gergely et al. 2018</xref>; * this study). <abbrev xmlns:xlink="http://www.w3.org/1999/xlink" xlink:title="accessory sac" id="ABBRID0EJCAG" xlink:type="simple">AS</abbrev>–accessory sac; <abbrev xmlns:xlink="http://www.w3.org/1999/xlink" xlink:title="membranous sac surrounding terminal genitalia" id="ABBRID0ENCAG" xlink:type="simple">DVM</abbrev>–membranous sac surrounding terminal genitalia; EpP–epiphallus papilla; <abbrev xmlns:xlink="http://www.w3.org/1999/xlink" xlink:title="flagellum" id="ABBRID0ERCAG" xlink:type="simple">Fl</abbrev>–flagellum; <abbrev xmlns:xlink="http://www.w3.org/1999/xlink" xlink:title="mucous glands/number of mucous gland duct" id="ABBRID0EVCAG" xlink:type="simple">MG</abbrev>–number of mucous gland ducts; <abbrev xmlns:xlink="http://www.w3.org/1999/xlink" xlink:title="papilla distally leading to mucous glands on inner wall of accessory sac" id="ABBRID0EZCAG" xlink:type="simple">MGP</abbrev>–papilla distally leading to mucous glands on inner wall of accessory sac; <abbrev xmlns:xlink="http://www.w3.org/1999/xlink" xlink:title="proximal accessory sac" id="ABBRID0E4CAG" xlink:type="simple">PAS</abbrev>–proximal accessory sac, a blind sac on proximal dart sac and opening into dart sac chamber or not; PC--penial caecum; <abbrev xmlns:xlink="http://www.w3.org/1999/xlink" xlink:title="poly-layered structure in dart sac and/or accessory sac" id="ABBRID0EBDAG" xlink:type="simple">PLs</abbrev>--poly-layered structure in dart sac and/or accessory sac, produced by wavy and spongy connective tissue; <abbrev xmlns:xlink="http://www.w3.org/1999/xlink" xlink:title="penis sheath" id="ABBRID0EFDAG" xlink:type="simple">PS</abbrev>–penis sheath.</p></caption><table id="TID0ER5AE" rules="all"><tbody><tr><th rowspan="1" colspan="1"/><th rowspan="1" colspan="1">
                <abbrev xmlns:xlink="http://www.w3.org/1999/xlink" xlink:title="penis sheath" id="ABBRID0EVDAG" xlink:type="simple">PS</abbrev>
              </th><th rowspan="1" colspan="1">EpP</th><th rowspan="1" colspan="1">PC</th><th rowspan="1" colspan="1">
                <abbrev xmlns:xlink="http://www.w3.org/1999/xlink" xlink:title="flagellum" id="ABBRID0EDEAG" xlink:type="simple">Fl</abbrev>
              </th><th rowspan="1" colspan="1">
                <abbrev xmlns:xlink="http://www.w3.org/1999/xlink" xlink:title="poly-layered structure in dart sac and/or accessory sac" id="ABBRID0ELEAG" xlink:type="simple">PLs</abbrev>
              </th><th rowspan="1" colspan="1">
                <abbrev xmlns:xlink="http://www.w3.org/1999/xlink" xlink:title="membranous sac surrounding terminal genitalia" id="ABBRID0ETEAG" xlink:type="simple">DVM</abbrev>
              </th><th rowspan="1" colspan="1">
                <abbrev xmlns:xlink="http://www.w3.org/1999/xlink" xlink:title="accessory sac" id="ABBRID0E2EAG" xlink:type="simple">AS</abbrev>
              </th><th rowspan="1" colspan="1">
                <abbrev xmlns:xlink="http://www.w3.org/1999/xlink" xlink:title="proximal accessory sac" id="ABBRID0EDFAG" xlink:type="simple">PAS</abbrev>
              </th><th rowspan="1" colspan="1">
                <abbrev xmlns:xlink="http://www.w3.org/1999/xlink" xlink:title="mucous glands/number of mucous gland duct" id="ABBRID0ELFAG" xlink:type="simple">MG</abbrev>
              </th><th rowspan="1" colspan="1">
                <abbrev xmlns:xlink="http://www.w3.org/1999/xlink" xlink:title="papilla distally leading to mucous glands on inner wall of accessory sac" id="ABBRID0ETFAG" xlink:type="simple">MGP</abbrev>
              </th></tr><tr><td rowspan="1" colspan="1"><italic><tp:taxon-name><tp:taxon-name-part taxon-name-part-type="genus" reg="Acusta">Acusta</tp:taxon-name-part></tp:taxon-name></italic> Martens, 1860</td><td rowspan="1" colspan="1">●</td><td rowspan="1" colspan="1">○</td><td rowspan="1" colspan="1">○</td><td rowspan="1" colspan="1">○</td><td rowspan="1" colspan="1">○</td><td rowspan="1" colspan="1">○</td><td rowspan="1" colspan="1">●</td><td rowspan="1" colspan="1">○</td><td rowspan="1" colspan="1">2</td><td rowspan="1" colspan="1">●</td></tr><tr><td rowspan="1" colspan="1"><italic><tp:taxon-name><tp:taxon-name-part taxon-name-part-type="genus" reg="Aegista">Aegista</tp:taxon-name-part></tp:taxon-name></italic> Albers, 1850</td><td rowspan="1" colspan="1">●</td><td rowspan="1" colspan="1">●</td><td rowspan="1" colspan="1">○</td><td rowspan="1" colspan="1">●</td><td rowspan="1" colspan="1">●</td><td rowspan="1" colspan="1">○</td><td rowspan="1" colspan="1">●</td><td rowspan="1" colspan="1">○</td><td rowspan="1" colspan="1">2</td><td rowspan="1" colspan="1">○</td></tr><tr><td rowspan="1" colspan="1"><italic><tp:taxon-name><tp:taxon-name-part taxon-name-part-type="genus" reg="Aegistohadra">Aegistohadra</tp:taxon-name-part></tp:taxon-name></italic> Wu, 2004</td><td rowspan="1" colspan="1">○</td><td rowspan="1" colspan="1">○</td><td rowspan="1" colspan="1">●</td><td rowspan="1" colspan="1">●</td><td rowspan="1" colspan="1">○</td><td rowspan="1" colspan="1">○</td><td rowspan="1" colspan="1">●</td><td rowspan="1" colspan="1">?</td><td rowspan="1" colspan="1">2</td><td rowspan="1" colspan="1">○</td></tr><tr><td rowspan="1" colspan="1"><italic><tp:taxon-name><tp:taxon-name-part taxon-name-part-type="genus" reg="Armandiella">Armandiella</tp:taxon-name-part></tp:taxon-name></italic> Ancey, 1883*</td><td rowspan="1" colspan="1">●</td><td rowspan="1" colspan="1">○</td><td rowspan="1" colspan="1">○</td><td rowspan="1" colspan="1">○</td><td rowspan="1" colspan="1">○</td><td rowspan="1" colspan="1">●</td><td rowspan="1" colspan="1">●</td><td rowspan="1" colspan="1">○</td><td rowspan="1" colspan="1">2</td><td rowspan="1" colspan="1">○</td></tr><tr><td rowspan="1" colspan="1"><italic><tp:taxon-name><tp:taxon-name-part taxon-name-part-type="genus" reg="Bradybaena">Bradybaena</tp:taxon-name-part></tp:taxon-name></italic> Beck, 1837</td><td rowspan="1" colspan="1">●</td><td rowspan="1" colspan="1">○</td><td rowspan="1" colspan="1">○</td><td rowspan="1" colspan="1">○</td><td rowspan="1" colspan="1">●</td><td rowspan="1" colspan="1">●</td><td rowspan="1" colspan="1">○</td><td rowspan="1" colspan="1">○</td><td rowspan="1" colspan="1">2</td><td rowspan="1" colspan="1">○</td></tr><tr><td rowspan="1" colspan="1"><italic><tp:taxon-name><tp:taxon-name-part taxon-name-part-type="genus" reg="Cathaica">Cathaica</tp:taxon-name-part></tp:taxon-name></italic> Möllendorff, 1884</td><td rowspan="1" colspan="1">●</td><td rowspan="1" colspan="1">○</td><td rowspan="1" colspan="1">○</td><td rowspan="1" colspan="1">○</td><td rowspan="1" colspan="1">●</td><td rowspan="1" colspan="1">○</td><td rowspan="1" colspan="1">●</td><td rowspan="1" colspan="1">○</td><td rowspan="1" colspan="1">&gt;2</td><td rowspan="1" colspan="1">○</td></tr><tr><td rowspan="1" colspan="1"><italic><tp:taxon-name><tp:taxon-name-part taxon-name-part-type="genus" reg="Coccoglypta">Coccoglypta</tp:taxon-name-part></tp:taxon-name></italic> Pilsbry, 1895</td><td rowspan="1" colspan="1">○</td><td rowspan="1" colspan="1">?</td><td rowspan="1" colspan="1">○</td><td rowspan="1" colspan="1">○</td><td rowspan="1" colspan="1">?</td><td rowspan="1" colspan="1">○</td><td rowspan="1" colspan="1">●</td><td rowspan="1" colspan="1">○</td><td rowspan="1" colspan="1">2</td><td rowspan="1" colspan="1">?</td></tr><tr><td rowspan="1" colspan="1"><italic><tp:taxon-name><tp:taxon-name-part taxon-name-part-type="genus" reg="Dolicheulota">Dolicheulota</tp:taxon-name-part></tp:taxon-name></italic> Pilsbry, 1901</td><td rowspan="1" colspan="1">●</td><td rowspan="1" colspan="1">●</td><td rowspan="1" colspan="1">○</td><td rowspan="1" colspan="1">●</td><td rowspan="1" colspan="1">?</td><td rowspan="1" colspan="1">○</td><td rowspan="1" colspan="1">●</td><td rowspan="1" colspan="1">○</td><td rowspan="1" colspan="1">&gt;2</td><td rowspan="1" colspan="1">?</td></tr><tr><td rowspan="1" colspan="1"><italic><tp:taxon-name><tp:taxon-name-part taxon-name-part-type="genus" reg="Eueuhadra">Eueuhadra</tp:taxon-name-part></tp:taxon-name></italic> Wu, 2004</td><td rowspan="1" colspan="1">○</td><td rowspan="1" colspan="1">○</td><td rowspan="1" colspan="1">●</td><td rowspan="1" colspan="1">●</td><td rowspan="1" colspan="1">○</td><td rowspan="1" colspan="1">○</td><td rowspan="1" colspan="1">●</td><td rowspan="1" colspan="1">○</td><td rowspan="1" colspan="1">&gt;2</td><td rowspan="1" colspan="1">○</td></tr><tr><td rowspan="1" colspan="1"><italic><tp:taxon-name><tp:taxon-name-part taxon-name-part-type="genus" reg="Euhadra">Euhadra</tp:taxon-name-part></tp:taxon-name></italic> Pilsbry, 1890</td><td rowspan="1" colspan="1">●</td><td rowspan="1" colspan="1">●</td><td rowspan="1" colspan="1">○</td><td rowspan="1" colspan="1">●</td><td rowspan="1" colspan="1">○</td><td rowspan="1" colspan="1">□</td><td rowspan="1" colspan="1">●</td><td rowspan="1" colspan="1">○</td><td rowspan="1" colspan="1">&gt;2</td><td rowspan="1" colspan="1">□</td></tr><tr><td rowspan="1" colspan="1"><italic><tp:taxon-name><tp:taxon-name-part taxon-name-part-type="genus" reg="Karaftohelix">Karaftohelix</tp:taxon-name-part></tp:taxon-name></italic> Pilsbry, 1927</td><td rowspan="1" colspan="1">●</td><td rowspan="1" colspan="1">○</td><td rowspan="1" colspan="1">○</td><td rowspan="1" colspan="1">○</td><td rowspan="1" colspan="1">○</td><td rowspan="1" colspan="1">●</td><td rowspan="1" colspan="1">●</td><td rowspan="1" colspan="1">○</td><td rowspan="1" colspan="1">&gt;2</td><td rowspan="1" colspan="1">○</td></tr><tr><td rowspan="1" colspan="1"><italic><tp:taxon-name><tp:taxon-name-part taxon-name-part-type="genus" reg="Laeocathaica">Laeocathaica</tp:taxon-name-part></tp:taxon-name></italic> Möllendorff, 1899</td><td rowspan="1" colspan="1">●</td><td rowspan="1" colspan="1">○</td><td rowspan="1" colspan="1">○</td><td rowspan="1" colspan="1">○</td><td rowspan="1" colspan="1">○</td><td rowspan="1" colspan="1">○</td><td rowspan="1" colspan="1">●</td><td rowspan="1" colspan="1">□</td><td rowspan="1" colspan="1">&gt;2</td><td rowspan="1" colspan="1">○</td></tr><tr><td rowspan="1" colspan="1"><italic><tp:taxon-name><tp:taxon-name-part taxon-name-part-type="genus" reg="Landouria">Landouria</tp:taxon-name-part></tp:taxon-name></italic> Godwin-Austen, 1918</td><td rowspan="1" colspan="1">○</td><td rowspan="1" colspan="1">●</td><td rowspan="1" colspan="1">○</td><td rowspan="1" colspan="1">●</td><td rowspan="1" colspan="1">N/A</td><td rowspan="1" colspan="1">N/A</td><td rowspan="1" colspan="1">N/A</td><td rowspan="1" colspan="1">N/A</td><td rowspan="1" colspan="1">N/A</td><td rowspan="1" colspan="1">N/A</td></tr><tr><td rowspan="1" colspan="1"><italic><tp:taxon-name><tp:taxon-name-part taxon-name-part-type="genus" reg="Mastigeulota">Mastigeulota</tp:taxon-name-part></tp:taxon-name></italic> Pilsbry, 1895</td><td rowspan="1" colspan="1">●</td><td rowspan="1" colspan="1">○</td><td rowspan="1" colspan="1">●</td><td rowspan="1" colspan="1">○</td><td rowspan="1" colspan="1">●</td><td rowspan="1" colspan="1">○</td><td rowspan="1" colspan="1">●</td><td rowspan="1" colspan="1">○</td><td rowspan="1" colspan="1">&gt;2</td><td rowspan="1" colspan="1">○</td></tr><tr><td rowspan="1" colspan="1"><italic><tp:taxon-name><tp:taxon-name-part taxon-name-part-type="genus" reg="Mesasiata">Mesasiata</tp:taxon-name-part></tp:taxon-name></italic> Schileyko, 1978</td><td rowspan="1" colspan="1">●</td><td rowspan="1" colspan="1">○</td><td rowspan="1" colspan="1">○</td><td rowspan="1" colspan="1">○</td><td rowspan="1" colspan="1">○</td><td rowspan="1" colspan="1">○</td><td rowspan="1" colspan="1">●</td><td rowspan="1" colspan="1">○</td><td rowspan="1" colspan="1">&gt;2</td><td rowspan="1" colspan="1">○</td></tr><tr><td rowspan="1" colspan="1"><italic><tp:taxon-name><tp:taxon-name-part taxon-name-part-type="genus" reg="Metodontia">Metodontia</tp:taxon-name-part></tp:taxon-name></italic> Möllendorff, 1886</td><td rowspan="1" colspan="1">●</td><td rowspan="1" colspan="1">○</td><td rowspan="1" colspan="1">○</td><td rowspan="1" colspan="1">○</td><td rowspan="1" colspan="1">●</td><td rowspan="1" colspan="1">○</td><td rowspan="1" colspan="1">○</td><td rowspan="1" colspan="1">○</td><td rowspan="1" colspan="1">2</td><td rowspan="1" colspan="1">○</td></tr><tr><td rowspan="1" colspan="1"><italic><tp:taxon-name><tp:taxon-name-part taxon-name-part-type="genus" reg="Nesiohelix">Nesiohelix</tp:taxon-name-part></tp:taxon-name></italic> Kuroda &amp; Emura, 1943</td><td rowspan="1" colspan="1">○</td><td rowspan="1" colspan="1">○</td><td rowspan="1" colspan="1">□</td><td rowspan="1" colspan="1">●</td><td rowspan="1" colspan="1">○</td><td rowspan="1" colspan="1">○</td><td rowspan="1" colspan="1">●</td><td rowspan="1" colspan="1">○</td><td rowspan="1" colspan="1">&gt;2</td><td rowspan="1" colspan="1">●</td></tr><tr><td rowspan="1" colspan="1"><italic><tp:taxon-name><tp:taxon-name-part taxon-name-part-type="genus" reg="Pancala">Pancala</tp:taxon-name-part></tp:taxon-name></italic> Kuroda &amp; Habe, 1949</td><td rowspan="1" colspan="1">○</td><td rowspan="1" colspan="1">?</td><td rowspan="1" colspan="1">○</td><td rowspan="1" colspan="1">●</td><td rowspan="1" colspan="1">N/A</td><td rowspan="1" colspan="1">N/A</td><td rowspan="1" colspan="1">N/A</td><td rowspan="1" colspan="1">N/A</td><td rowspan="1" colspan="1">N/A</td><td rowspan="1" colspan="1">N/A</td></tr><tr><td rowspan="1" colspan="1"><italic><tp:taxon-name><tp:taxon-name-part taxon-name-part-type="genus" reg="Plectotropis">Plectotropis</tp:taxon-name-part></tp:taxon-name></italic> Martens, 1860</td><td rowspan="1" colspan="1">●</td><td rowspan="1" colspan="1">●</td><td rowspan="1" colspan="1">○</td><td rowspan="1" colspan="1">●</td><td rowspan="1" colspan="1">●</td><td rowspan="1" colspan="1">○</td><td rowspan="1" colspan="1">●</td><td rowspan="1" colspan="1">○</td><td rowspan="1" colspan="1">2</td><td rowspan="1" colspan="1">○</td></tr><tr><td rowspan="1" colspan="1"><italic><tp:taxon-name><tp:taxon-name-part taxon-name-part-type="genus" reg="Pliocathaica">Pliocathaica</tp:taxon-name-part></tp:taxon-name></italic> Andreae, 1900</td><td rowspan="1" colspan="1">●</td><td rowspan="1" colspan="1">●</td><td rowspan="1" colspan="1">○</td><td rowspan="1" colspan="1">○</td><td rowspan="1" colspan="1">○</td><td rowspan="1" colspan="1">○</td><td rowspan="1" colspan="1">●</td><td rowspan="1" colspan="1">○</td><td rowspan="1" colspan="1">&gt;2</td><td rowspan="1" colspan="1">○</td></tr><tr><td rowspan="1" colspan="1"><italic><tp:taxon-name><tp:taxon-name-part taxon-name-part-type="genus" reg="Ponsadenia">Ponsadenia</tp:taxon-name-part></tp:taxon-name></italic> Schileyko, 1978</td><td rowspan="1" colspan="1">●</td><td rowspan="1" colspan="1">○</td><td rowspan="1" colspan="1">○</td><td rowspan="1" colspan="1">○</td><td rowspan="1" colspan="1">○</td><td rowspan="1" colspan="1">○</td><td rowspan="1" colspan="1">●</td><td rowspan="1" colspan="1">○</td><td rowspan="1" colspan="1">1</td><td rowspan="1" colspan="1">○</td></tr><tr><td rowspan="1" colspan="1"><italic><tp:taxon-name><tp:taxon-name-part taxon-name-part-type="genus" reg="Pseudaspasita">Pseudaspasita</tp:taxon-name-part></tp:taxon-name></italic> Möllendorff, 1901</td><td rowspan="1" colspan="1">●</td><td rowspan="1" colspan="1">?</td><td rowspan="1" colspan="1">○</td><td rowspan="1" colspan="1">●</td><td rowspan="1" colspan="1">●</td><td rowspan="1" colspan="1">○</td><td rowspan="1" colspan="1">●</td><td rowspan="1" colspan="1">○</td><td rowspan="1" colspan="1">2</td><td rowspan="1" colspan="1">○</td></tr><tr><td rowspan="1" colspan="1"><italic><tp:taxon-name><tp:taxon-name-part taxon-name-part-type="genus" reg="Pseudiberus">Pseudiberus</tp:taxon-name-part></tp:taxon-name></italic> Ancey, 1887</td><td rowspan="1" colspan="1">●</td><td rowspan="1" colspan="1">○</td><td rowspan="1" colspan="1">○</td><td rowspan="1" colspan="1">○</td><td rowspan="1" colspan="1">○</td><td rowspan="1" colspan="1">○</td><td rowspan="1" colspan="1">○</td><td rowspan="1" colspan="1">●</td><td rowspan="1" colspan="1">&gt;2</td><td rowspan="1" colspan="1">○</td></tr><tr><td rowspan="1" colspan="1"><italic><tp:taxon-name><tp:taxon-name-part taxon-name-part-type="genus" reg="Pseudobuliminus">Pseudobuliminus</tp:taxon-name-part></tp:taxon-name></italic> Gredler, 1886</td><td rowspan="1" colspan="1">●</td><td rowspan="1" colspan="1">○</td><td rowspan="1" colspan="1">○</td><td rowspan="1" colspan="1">○</td><td rowspan="1" colspan="1">○</td><td rowspan="1" colspan="1">●</td><td rowspan="1" colspan="1">○</td><td rowspan="1" colspan="1">○</td><td rowspan="1" colspan="1">2</td><td rowspan="1" colspan="1">○</td></tr><tr><td rowspan="1" colspan="1"><italic><tp:taxon-name><tp:taxon-name-part taxon-name-part-type="genus" reg="Stilpnodiscus">Stilpnodiscus</tp:taxon-name-part></tp:taxon-name></italic> Möllendorff, 1899</td><td rowspan="1" colspan="1">●</td><td rowspan="1" colspan="1">○</td><td rowspan="1" colspan="1">○</td><td rowspan="1" colspan="1">○</td><td rowspan="1" colspan="1">○</td><td rowspan="1" colspan="1">○</td><td rowspan="1" colspan="1">●</td><td rowspan="1" colspan="1">□</td><td rowspan="1" colspan="1">≥2</td><td rowspan="1" colspan="1">○</td></tr><tr><td rowspan="1" colspan="1"><italic><tp:taxon-name><tp:taxon-name-part taxon-name-part-type="genus" reg="Traumatophora">Traumatophora</tp:taxon-name-part></tp:taxon-name></italic> Ancey, 1887*</td><td rowspan="1" colspan="1">●</td><td rowspan="1" colspan="1">○</td><td rowspan="1" colspan="1">○</td><td rowspan="1" colspan="1">●</td><td rowspan="1" colspan="1">○</td><td rowspan="1" colspan="1">○</td><td rowspan="1" colspan="1">●</td><td rowspan="1" colspan="1">●</td><td rowspan="1" colspan="1">&gt;2</td><td rowspan="1" colspan="1">●</td></tr><tr><td rowspan="1" colspan="1"><italic><tp:taxon-name><tp:taxon-name-part taxon-name-part-type="genus" reg="Trichobradybaena">Trichobradybaena</tp:taxon-name-part></tp:taxon-name></italic> Wu, 2003</td><td rowspan="1" colspan="1">●</td><td rowspan="1" colspan="1">○</td><td rowspan="1" colspan="1">●</td><td rowspan="1" colspan="1">○</td><td rowspan="1" colspan="1">○</td><td rowspan="1" colspan="1">●</td><td rowspan="1" colspan="1">●</td><td rowspan="1" colspan="1">○</td><td rowspan="1" colspan="1">2</td><td rowspan="1" colspan="1">○</td></tr><tr><td rowspan="1" colspan="1"><italic><tp:taxon-name><tp:taxon-name-part taxon-name-part-type="genus" reg="Trichocathaica">Trichocathaica</tp:taxon-name-part></tp:taxon-name></italic> Gude, 1919</td><td rowspan="1" colspan="1">●</td><td rowspan="1" colspan="1">○</td><td rowspan="1" colspan="1">○</td><td rowspan="1" colspan="1">○</td><td rowspan="1" colspan="1">?</td><td rowspan="1" colspan="1">●</td><td rowspan="1" colspan="1">●</td><td rowspan="1" colspan="1">○</td><td rowspan="1" colspan="1">&gt;2</td><td rowspan="1" colspan="1">?</td></tr><tr><td rowspan="1" colspan="1"><italic><tp:taxon-name><tp:taxon-name-part taxon-name-part-type="genus" reg="Yakuchloritis">Yakuchloritis</tp:taxon-name-part></tp:taxon-name></italic> Habe, 1955</td><td rowspan="1" colspan="1">○</td><td rowspan="1" colspan="1">?</td><td rowspan="1" colspan="1">○</td><td rowspan="1" colspan="1">●</td><td rowspan="1" colspan="1">N/A</td><td rowspan="1" colspan="1">N/A</td><td rowspan="1" colspan="1">N/A</td><td rowspan="1" colspan="1">N/A</td><td rowspan="1" colspan="1">N/A</td><td rowspan="1" colspan="1">N/A</td></tr></tbody></table><table-wrap-foot><fn><p>● –present, ○ –absent, □ –present or not, ? –unknown, N/A –not applicable</p></fn></table-wrap-foot></table-wrap></tp:treatment-sec><ref-list><ref id="B17"><mixed-citation xmlns:xlink="http://www.w3.org/1999/xlink" xlink:type="simple"><person-group><name name-style="western"><surname>Pilsbry</surname><given-names>HA</given-names></name></person-group> (<year>1890</year>) <article-title/> In: <person-group><name name-style="western"><surname>Tryon</surname><given-names>GW</given-names></name><name name-style="western"><surname>Pilsbry</surname><given-names>HA</given-names></name></person-group> (<role>Eds</role>) <issue-title>Manual of Conchology.</issue-title><source>(2)6</source>, <fpage>5</fpage>–<lpage>324</lpage>. [pls. 1, 39–69]</mixed-citation></ref><ref id="B18"><mixed-citation xmlns:xlink="http://www.w3.org/1999/xlink" xlink:type="simple"><person-group><name name-style="western"><surname>Pilsbry</surname><given-names>HA</given-names></name></person-group> (<year>1894</year>) <article-title/> In: <person-group><name name-style="western"><surname>Tryon</surname><given-names>GW</given-names></name><name name-style="western"><surname>Pilsbry</surname><given-names>HA</given-names></name></person-group> (<role>Eds</role>) <issue-title>Manual of Conchology.</issue-title><source>(2)9</source>, <fpage>1</fpage>–<lpage>366</lpage>. [pls. 1–71]</mixed-citation></ref><ref id="B21"><mixed-citation xmlns:xlink="http://www.w3.org/1999/xlink" xlink:type="simple"><person-group><name name-style="western"><surname>Schmacker</surname><given-names>B</given-names></name><name name-style="western"><surname>Boettger</surname><given-names>O</given-names></name></person-group> (<year>1894</year>) <article-title>Description of some Chinese land-shells.</article-title><source>Proceedings of the Malacological Society</source><volume>1</volume>: <fpage>169</fpage>–<lpage>174</lpage>. <ext-link xlink:type="simple" ext-link-type="doi" xlink:href="10.1093/oxfordjournals.mollus.a064109">https://doi.org/10.1093/oxfordjournals.mollus.a064109</ext-link></mixed-citation></ref><ref id="B34"><mixed-citation xmlns:xlink="http://www.w3.org/1999/xlink" xlink:type="simple"><person-group><name name-style="western"><surname>Yen</surname><given-names>TC</given-names></name></person-group> (<year>1939</year>) <article-title>Die chinesischen Land- und Süßwasser-Gastropoden des Natur-Museums Senckenberg.</article-title><source>Abhandlungen der Senckenbergischen Naturforschenden Gesellschaft</source><volume>444</volume>: <fpage>1</fpage>–<lpage>234</lpage>. [16 pls.]</mixed-citation></ref><ref id="B19"><mixed-citation xmlns:xlink="http://www.w3.org/1999/xlink" xlink:type="simple"><person-group><name name-style="western"><surname>Schileyko</surname><given-names>AA</given-names></name></person-group> (<year>2003</year>) Treatise on recent terrestrial pulmonate molluscs. Part 11. <tp:taxon-name><tp:taxon-name-part taxon-name-part-type="family">Trigonochlamydidae</tp:taxon-name-part></tp:taxon-name>, <tp:taxon-name><tp:taxon-name-part taxon-name-part-type="family">Papillodermidae</tp:taxon-name-part></tp:taxon-name>, <tp:taxon-name><tp:taxon-name-part taxon-name-part-type="family">Vitrinidae</tp:taxon-name-part></tp:taxon-name>, <tp:taxon-name><tp:taxon-name-part taxon-name-part-type="family">Limacidae</tp:taxon-name-part></tp:taxon-name>, <tp:taxon-name><tp:taxon-name-part taxon-name-part-type="family">Bielziidae</tp:taxon-name-part></tp:taxon-name>, <tp:taxon-name><tp:taxon-name-part taxon-name-part-type="family">Agriolimacidae</tp:taxon-name-part></tp:taxon-name>, <tp:taxon-name><tp:taxon-name-part taxon-name-part-type="family">Boettgerillidae</tp:taxon-name-part></tp:taxon-name>, <tp:taxon-name><tp:taxon-name-part taxon-name-part-type="family">Camaenidae</tp:taxon-name-part></tp:taxon-name>. Ruthenica Supplement (2): 1467–1626.</mixed-citation></ref><ref id="B5"><mixed-citation xmlns:xlink="http://www.w3.org/1999/xlink" xlink:type="simple"><person-group><name name-style="western"><surname>Chang</surname><given-names>KM</given-names></name></person-group> (<year>1990</year>) <article-title>Systematics on <italic><tp:taxon-name><tp:taxon-name-part taxon-name-part-type="genus">Trichochloritis</tp:taxon-name-part><tp:taxon-name-part taxon-name-part-type="species">hungerfordianus</tp:taxon-name-part></tp:taxon-name></italic> from Taiwan.</article-title><source>Bulletin of Malacology, ROC</source><volume>15</volume>: <fpage>35</fpage>–<lpage>41</lpage>.</mixed-citation></ref><ref id="B25"><mixed-citation xmlns:xlink="http://www.w3.org/1999/xlink" xlink:type="simple"><person-group><name name-style="western"><surname>Wu</surname><given-names>M</given-names></name></person-group> (<year>2001a</year>) <article-title>Contribution to the knowledge of Chinese endemic genus <italic><tp:taxon-name><tp:taxon-name-part taxon-name-part-type="genus">Stilpnodiscus</tp:taxon-name-part></tp:taxon-name></italic> (<tp:taxon-name><tp:taxon-name-part taxon-name-part-type="class">Gastropoda</tp:taxon-name-part></tp:taxon-name>: <tp:taxon-name><tp:taxon-name-part taxon-name-part-type="infraclass">Pulmonata</tp:taxon-name-part></tp:taxon-name>: <tp:taxon-name><tp:taxon-name-part taxon-name-part-type="family">Bradybaenidae</tp:taxon-name-part></tp:taxon-name>), with descriptions of two new species.</article-title><source>Folia Malacologica</source><volume>9</volume>(<issue>2</issue>): <fpage>83</fpage>–<lpage>91</lpage>. <ext-link xlink:type="simple" ext-link-type="doi" xlink:href="10.12657/folmal.009.011">https://doi.org/10.12657/folmal.009.011</ext-link></mixed-citation></ref><ref id="B26"><mixed-citation xmlns:xlink="http://www.w3.org/1999/xlink" xlink:type="simple"><person-group><name name-style="western"><surname>Wu</surname><given-names>M</given-names></name></person-group> (<year>2001b</year>) <article-title>One new species of Chinese endemic snails of <italic><tp:taxon-name><tp:taxon-name-part taxon-name-part-type="genus">Trichocathaica</tp:taxon-name-part></tp:taxon-name></italic> (<tp:taxon-name><tp:taxon-name-part taxon-name-part-type="class">Gastropoda</tp:taxon-name-part></tp:taxon-name>: <tp:taxon-name><tp:taxon-name-part taxon-name-part-type="order">Stylommatophora</tp:taxon-name-part></tp:taxon-name>: <tp:taxon-name><tp:taxon-name-part taxon-name-part-type="family">Bradybaenidae</tp:taxon-name-part></tp:taxon-name>).</article-title><source>Acta Zootaxonomica Sinica</source><volume>26</volume>(<issue>3</issue>): <fpage>292</fpage>–<lpage>296</lpage>.</mixed-citation></ref><ref id="B29"><mixed-citation xmlns:xlink="http://www.w3.org/1999/xlink" xlink:type="simple"><person-group><name name-style="western"><surname>Wu</surname><given-names>M</given-names></name><name name-style="western"><surname>Guo</surname><given-names>J</given-names></name></person-group> (<year>2003</year>) <article-title>Contribution to the knowledge of Chinese terrestrial malacofauna (<tp:taxon-name><tp:taxon-name-part taxon-name-part-type="superfamily">Helicoidea</tp:taxon-name-part></tp:taxon-name>): description of a new bradybaenid genus with three species.</article-title><source>The Veliger</source><volume>46</volume>(<issue>3</issue>): <fpage>239</fpage>–<lpage>251</lpage>.</mixed-citation></ref><ref id="B20"><mixed-citation xmlns:xlink="http://www.w3.org/1999/xlink" xlink:type="simple"><person-group><name name-style="western"><surname>Schileyko</surname><given-names>AA</given-names></name></person-group> (<year>2004</year>) Treatise on recent terrestrial pulmonate molluscs. Part 12. <tp:taxon-name><tp:taxon-name-part taxon-name-part-type="family">Bradybaenidae</tp:taxon-name-part></tp:taxon-name>, <tp:taxon-name><tp:taxon-name-part taxon-name-part-type="family">Xanthonychidae</tp:taxon-name-part></tp:taxon-name>, <tp:taxon-name><tp:taxon-name-part taxon-name-part-type="family">Epiphragmophoridae</tp:taxon-name-part></tp:taxon-name>, <tp:taxon-name><tp:taxon-name-part taxon-name-part-type="family">Helminthoglyptidae</tp:taxon-name-part></tp:taxon-name>, <tp:taxon-name><tp:taxon-name-part taxon-name-part-type="family">Elonidae</tp:taxon-name-part></tp:taxon-name>, <tp:taxon-name><tp:taxon-name-part taxon-name-part-type="family">Sphincterochilidae</tp:taxon-name-part></tp:taxon-name>, <tp:taxon-name><tp:taxon-name-part taxon-name-part-type="family">Cochlicellidae</tp:taxon-name-part></tp:taxon-name>. Ruthenica Supplement (2): 1627–1763.</mixed-citation></ref><ref id="B27"><mixed-citation xmlns:xlink="http://www.w3.org/1999/xlink" xlink:type="simple"><person-group><name name-style="western"><surname>Wu</surname><given-names>M</given-names></name></person-group> (<year>2004</year>) <article-title>Preliminary phylogenetic study of <tp:taxon-name><tp:taxon-name-part taxon-name-part-type="family">Bradybaenidae</tp:taxon-name-part></tp:taxon-name> (<tp:taxon-name><tp:taxon-name-part taxon-name-part-type="class">Gastropoda</tp:taxon-name-part></tp:taxon-name>: <tp:taxon-name><tp:taxon-name-part taxon-name-part-type="order">Stylommatophora</tp:taxon-name-part></tp:taxon-name>: <tp:taxon-name><tp:taxon-name-part taxon-name-part-type="superfamily">Helicoidea</tp:taxon-name-part></tp:taxon-name>).</article-title><source>Malacologia</source><volume>46</volume>(<issue>1</issue>): <fpage>79</fpage>–<lpage>125</lpage>.</mixed-citation></ref><ref id="B30"><mixed-citation xmlns:xlink="http://www.w3.org/1999/xlink" xlink:type="simple"><person-group><name name-style="western"><surname>Wu</surname><given-names>M</given-names></name><name name-style="western"><surname>Guo</surname><given-names>J</given-names></name></person-group> (<year>2006</year>) <article-title>Revision of Chinese Species of <italic><tp:taxon-name><tp:taxon-name-part taxon-name-part-type="genus">Ponsadenia</tp:taxon-name-part></tp:taxon-name></italic> (<tp:taxon-name><tp:taxon-name-part taxon-name-part-type="class">Gastropoda</tp:taxon-name-part></tp:taxon-name>: <tp:taxon-name><tp:taxon-name-part taxon-name-part-type="superfamily">Helicoidea</tp:taxon-name-part></tp:taxon-name>, <tp:taxon-name><tp:taxon-name-part taxon-name-part-type="family">Bradybaenidae</tp:taxon-name-part></tp:taxon-name>).</article-title><source>Zootaxa</source><volume>1316</volume>: <fpage>57</fpage>–<lpage>68</lpage>.</mixed-citation></ref><ref id="B31"><mixed-citation xmlns:xlink="http://www.w3.org/1999/xlink" xlink:type="simple"><person-group><name name-style="western"><surname>Wu</surname><given-names>M</given-names></name><name name-style="western"><surname>Prozorova</surname><given-names>LA</given-names></name></person-group> (<year>2006</year>) <article-title>The landsnail genus <italic><tp:taxon-name><tp:taxon-name-part taxon-name-part-type="genus">Metodontia</tp:taxon-name-part></tp:taxon-name></italic> Moellendorff (<tp:taxon-name><tp:taxon-name-part taxon-name-part-type="infraclass">Pulmonata</tp:taxon-name-part></tp:taxon-name>: <tp:taxon-name><tp:taxon-name-part taxon-name-part-type="order">Stylommatophora</tp:taxon-name-part></tp:taxon-name>: <tp:taxon-name><tp:taxon-name-part taxon-name-part-type="family">Bradybaenidae</tp:taxon-name-part></tp:taxon-name>) of China.</article-title><source>Journal of Conchology</source><volume>39</volume>(<issue>2</issue>): <fpage>159</fpage>–<lpage>173</lpage>.</mixed-citation></ref><ref id="B28"><mixed-citation xmlns:xlink="http://www.w3.org/1999/xlink" xlink:type="simple"><person-group><name name-style="western"><surname>Wu</surname><given-names>M</given-names></name><name name-style="western"><surname>Asami</surname><given-names>T</given-names></name></person-group> (<year>2017</year>) Taxonomical notes on Chinese camaenids with description of three species (<tp:taxon-name><tp:taxon-name-part taxon-name-part-type="class">Gastropoda</tp:taxon-name-part></tp:taxon-name>: <tp:taxon-name><tp:taxon-name-part taxon-name-part-type="infraclass">Pulmonata</tp:taxon-name-part></tp:taxon-name>). Molluscan Research.</mixed-citation></ref><ref id="B16"><mixed-citation xmlns:xlink="http://www.w3.org/1999/xlink" xlink:type="simple"><person-group><name name-style="western"><surname>Páll-Gergely</surname><given-names>B</given-names></name><name name-style="western"><surname>Hunyadi</surname><given-names>A</given-names></name><name name-style="western"><surname>Asami</surname><given-names>T</given-names></name></person-group> (<year>2018</year>) <article-title>Enantiomorphs and taxonomy of three conchological species in flat-shelled snails <italic><tp:taxon-name><tp:taxon-name-part taxon-name-part-type="genus">Trichocathaica</tp:taxon-name-part></tp:taxon-name></italic> (<tp:taxon-name><tp:taxon-name-part taxon-name-part-type="infraclass">Pulmonata</tp:taxon-name-part></tp:taxon-name>, <tp:taxon-name><tp:taxon-name-part taxon-name-part-type="family">Camaenidae</tp:taxon-name-part></tp:taxon-name>).</article-title><source>Zookeys</source><volume>810</volume>: <fpage>19</fpage>–<lpage>44</lpage>. <ext-link xlink:type="simple" ext-link-type="doi" xlink:href="10.3897/zookeys.810.29824">https://doi.org/10.3897/zookeys.810.29824</ext-link></mixed-citation></ref></ref-list></tp:taxon-treatment>
