# Supplementary material for: A taxonomic note on the helicoid land snail genus Traumatophora (Eupulmonata, Camaenidae)
Source: Zookeys. 2019 Apr 5;835:139–52. doi: 10.3897/zookeys.835.32697 (PMC6477829; doi:10.3897/zookeys.835.32697)
Supplement: XML Treatment for Traumatophora triscalpta [file zookeys.835.32697-treatment2.xml]

<!DOCTYPE tp:taxon-treatment
  PUBLIC "-//TaxonX//DTD Taxonomic Treatment Publishing DTD v0 20100105//EN" "tax-treatment-NSO.dtd">
<tp:taxon-treatment xmlns:tp="http://www.plazi.org/taxpub"><tp:treatment-meta><kwd-group><label>Taxon classification</label><kwd><named-content xmlns:xlink="http://www.w3.org/1999/xlink" content-type="kingdom">Animalia</named-content></kwd><kwd><named-content xmlns:xlink="http://www.w3.org/1999/xlink" content-type="order">Stylommatophora</named-content></kwd><kwd><named-content xmlns:xlink="http://www.w3.org/1999/xlink" content-type="family">Camaenidae</named-content></kwd></kwd-group><mixed-citation publication-type="journal"><person-group><name><surname>Wu</surname><given-names>Min</given-names></name></person-group><article-title>A taxonomic note on the helicoid land snail genus <italic><tp:taxon-name><tp:taxon-name-part taxon-name-part-type="genus" reg="Traumatophora">Traumatophora</tp:taxon-name-part></tp:taxon-name></italic> (<tp:taxon-name><tp:taxon-name-part taxon-name-part-type="suborder">Eupulmonata</tp:taxon-name-part></tp:taxon-name>, <tp:taxon-name><tp:taxon-name-part taxon-name-part-type="family">Camaenidae</tp:taxon-name-part></tp:taxon-name>)</article-title><source>Zookeys</source><day>05</day><month>4</month><year>2019</year><volume>835</volume><fpage>139</fpage><lpage>152</lpage><pub-id pub-id-type="doi">10.3897/zookeys.835.32697</pub-id></mixed-citation></tp:treatment-meta><tp:nomenclature><tp:taxon-name>
                  <tp:taxon-name-part taxon-name-part-type="genus" reg="Traumatophora">Traumatophora</tp:taxon-name-part>
                  <tp:taxon-name-part taxon-name-part-type="species" reg="triscalpta">triscalpta</tp:taxon-name-part>
                </tp:taxon-name><tp:taxon-authority>(Martens, 1875)</tp:taxon-authority><xref ref-type="fig" rid="F1">Figs 1</xref><xref ref-type="fig" rid="F2">, 2</xref><xref ref-type="fig" rid="F3">, 3</xref><xref ref-type="fig" rid="F4">, 4</xref><xref ref-type="fig" rid="F5">, 5</xref><xref ref-type="fig" rid="F6">, 6</xref><tp:nomenclature-citation-list><tp:nomenclature-citation><tp:taxon-name>
                      <tp:taxon-name-part taxon-name-part-type="genus" reg="Helix">Helix</tp:taxon-name-part>
                      <tp:taxon-name-part taxon-name-part-type="species" reg="triscalpta">triscalpta</tp:taxon-name-part>
                    </tp:taxon-name><comment>Martens, 1875a: 2; <xref ref-type="bibr" rid="B14">Martens 1875b</xref>: 185–186; <xref ref-type="bibr" rid="B8">Heude 1882</xref>: 35–36, pl. 15, figs 7, 7a, 7b; <xref ref-type="bibr" rid="B7">Gredler 1884</xref>: 137; <xref ref-type="bibr" rid="B15">Möllendorff 1884</xref>: 388.</comment></tp:nomenclature-citation><tp:nomenclature-citation><tp:taxon-name><tp:taxon-name-part taxon-name-part-type="genus" reg="Helix">Helix</tp:taxon-name-part> (<tp:taxon-name-part taxon-name-part-type="subgenus" reg="Traumatophora">Traumatophora</tp:taxon-name-part>) <tp:taxon-name-part taxon-name-part-type="species" reg="triscalpta">triscalpta</tp:taxon-name-part></tp:taxon-name><comment><xref ref-type="bibr" rid="B17">Pilsbry 1890</xref>: 6, 8, pl. 1, figs 1–8.</comment></tp:nomenclature-citation><tp:nomenclature-citation><tp:taxon-name><tp:taxon-name-part taxon-name-part-type="genus" reg="Stegodera">Stegodera</tp:taxon-name-part> (<tp:taxon-name-part taxon-name-part-type="subgenus" reg="Traumatophora">Traumatophora</tp:taxon-name-part>) <tp:taxon-name-part taxon-name-part-type="species" reg="triscalpta">triscalpta</tp:taxon-name-part></tp:taxon-name><comment><xref ref-type="bibr" rid="B21">Schmacker and Boettger 1894</xref>: 173.</comment></tp:nomenclature-citation><tp:nomenclature-citation><tp:taxon-name>
                      <tp:taxon-name-part taxon-name-part-type="genus" reg="Traumatophora">Traumatophora</tp:taxon-name-part>
                      <tp:taxon-name-part taxon-name-part-type="species" reg="triscalpta">triscalpta</tp:taxon-name-part>
                    </tp:taxon-name><comment><xref ref-type="bibr" rid="B34">Yen 1939</xref>: 126, pl. 13, fig. 7; <xref ref-type="bibr" rid="B35">Yen 1942</xref>: 271–272; <xref ref-type="bibr" rid="B36">Yen 1943</xref>: 297; <xref ref-type="bibr" rid="B19">Schileyko 2003</xref>: 1512, fig. 1949.</comment></tp:nomenclature-citation></tp:nomenclature-citation-list></tp:nomenclature><tp:treatment-sec sec-type="material" id="SECID0E6GAE"><title>Material examined.</title><p><italic><tp:taxon-name><tp:taxon-name-part taxon-name-part-type="genus" reg="Helix">Helix</tp:taxon-name-part><tp:taxon-name-part taxon-name-part-type="species" reg="triscalpta">triscalpta</tp:taxon-name-part></tp:taxon-name></italic> von Martens, 1875, syntypes, <abbrev xmlns:xlink="http://www.w3.org/1999/xlink" content-type="institution" xlink:title="Museum für Naturkunde, Berlin-Malakologie" id="ABBRID0EQHAE" xlink:type="simple">ZMB/Moll</abbrev>-109875; Poyang-Yu (Lake Poyang), Kiangsi Province, China; 3 dried shells (major diameter of three shells: 31.0 mm, 30.5 mm, 26.3 mm. Measurement made by Christine Zorn); leg. von Martens. Tianmushan, Zhejiang Province, China; 1 fully matured empty shell (HBUMM06875 specimen-1) and 1 full matured animal (HBUMM06875 specimen-2, body whorl was partially removed to take out whole soft parts), May, 2016; coll. Zhou, Dakang (Beijing Botanical Garden). A piece of foot of HBUMM06875 specimen-2 was cut off and preserved in 99.7% alcohol at –20 °C.</p><fig id="F1" position="float" orientation="portrait"><label>Figure 1.</label><caption><p>Known occurrence records of <italic><tp:taxon-name><tp:taxon-name-part taxon-name-part-type="genus" reg="Traumatophora">Traumatophora</tp:taxon-name-part></tp:taxon-name></italic> spp. Blue dots: <italic><tp:taxon-name><tp:taxon-name-part taxon-name-part-type="genus" reg="Traumatophora">Traumatophora</tp:taxon-name-part><tp:taxon-name-part taxon-name-part-type="species" reg="triscalpta">triscalpta</tp:taxon-name-part></tp:taxon-name></italic> (Martens, 1875), fossil locality with sword mark; red dot: <italic><tp:taxon-name><tp:taxon-name-part taxon-name-part-type="genus" reg="Traumatophora">T.</tp:taxon-name-part><tp:taxon-name-part taxon-name-part-type="species" reg="fraterminor">fraterminor</tp:taxon-name-part></tp:taxon-name></italic> (Gredler, 1884).</p></caption><graphic xmlns:xlink="http://www.w3.org/1999/xlink" xlink:href="zookeys-835-139-g001.jpg" position="float" orientation="portrait" xlink:type="simple" id="oo_291595.jpg"/></fig></tp:treatment-sec><tp:treatment-sec sec-type="description" id="SECID0E6IAE"><title>Description.</title><p>Shell (Figs <xref ref-type="fig" rid="F2">2</xref>, <xref ref-type="fig" rid="F3">3</xref>). Clearly depressed; thick and solid; dextral. Whorls convex. Suture impressed. Umbilicus approximately one fifth of shell major diameter. Bottom-umbilicus transition changed gently. Columella oblique. Columellar lip only slightly covering umbilicus. Protoconch smooth. On teleconch spiral furrows absent. Aperture strongly oblique; not sinuate at peristome. Body whorl descending abruptly in front. Shell surface without ribs. Growth lines fine and broken into granules which are distributed evenly on whorls except on protoconch (Fig. <xref ref-type="fig" rid="F2">2B</xref>); not accompanied by irregular thickenings. Shell not perforated. Adult shell not hairy or scaly. Adult body whorl rounded at periphery; with bottom convex. Ring-like thickening within aperture absent. Aperture with three baso-palatal lamellar teeth (Figs <xref ref-type="fig" rid="F2">2C</xref>, <xref ref-type="fig" rid="F3">3A–C</xref>). Palatal tooth near columella shortest, approximately half length of other two teeth. Outer surface of body whorl with longitudinal depressions corresponding to teeth (Figs <xref ref-type="fig" rid="F2">2A, D</xref>, <xref ref-type="fig" rid="F3">3A–C</xref>). Peristome thin; white; narrowly and uniformly reflexed. Callus indistinct. Shell dull to somewhat glossy; uniformly in reddish brown; bandless. Measurements (HBUMM06875, n = 2): shell height 17.8–18.2 mm, shell breadth 35.4–37.2 mm, aperture height 10.4–11.0 mm, aperture width 16.6–17.5 mm, embryonic shell whorls 1.250–1.500, whorls 5.000–5.125, shell height/ breadth ratio 0.20–0.22.</p><fig id="F2" position="float" orientation="portrait"><label>Figure 2.</label><caption><p><italic><tp:taxon-name><tp:taxon-name-part taxon-name-part-type="genus" reg="Traumatophora">Traumatophora</tp:taxon-name-part><tp:taxon-name-part taxon-name-part-type="species" reg="triscalpta">triscalpta</tp:taxon-name-part></tp:taxon-name></italic> (Martens, 1875). <bold>A</bold> HBUMM08236-specimen 1, shell <bold>B</bold> magnified shell surface, magnified showing growth lines breaking into granules <bold>C</bold> palatal part of body whorl, showing lamellar teeth <bold>D</bold> shell <bold>B–D</bold> HBUMM06875 specimen-2.</p></caption><graphic xmlns:xlink="http://www.w3.org/1999/xlink" xlink:href="zookeys-835-139-g002.jpg" position="float" orientation="portrait" xlink:type="simple" id="oo_291596.jpg"/></fig><fig id="F3" position="float" orientation="portrait"><label>Figure 3.</label><caption><p><italic><tp:taxon-name><tp:taxon-name-part taxon-name-part-type="genus" reg="Helix">Helix</tp:taxon-name-part><tp:taxon-name-part taxon-name-part-type="species" reg="triscalpta">triscalpta</tp:taxon-name-part></tp:taxon-name></italic> von Martens, 1875 <bold>A–C</bold> syntypes, <abbrev xmlns:xlink="http://www.w3.org/1999/xlink" content-type="institution" xlink:title="Museum für Naturkunde, Berlin-Malakologie" id="ABBRID0EYLAE" xlink:type="simple">ZMB/Moll</abbrev>-109875; China, Province Kiangsi: Poyang-Yu (Lake Poyang); 3 dried shells; leg.: von Martens. The largest shell has a major diameter 31.0 mm.</p></caption><graphic xmlns:xlink="http://www.w3.org/1999/xlink" xlink:href="zookeys-835-139-g003.jpg" position="float" orientation="portrait" xlink:type="simple" id="oo_291597.jpg"/></fig><p>General anatomy. Eversible head wart between ommatophore insertions absent. Tentacles and dorsum leaden-black. Sole and the remaining lower lateral side creamy white. Jaw arcuate; with 12 more or less projecting ribs (Fig. <xref ref-type="fig" rid="F4">4C</xref>).</p><p>Genitalia (Figs <xref ref-type="fig" rid="F4">4</xref>–<xref ref-type="fig" rid="F6">6</xref>). A sheet of membrane (in Fig. <xref ref-type="fig" rid="F4">4A</xref>, the remnant membrane after dissection is arrowed), growing on oviducts and tightly connected with vas deferens, wrapping dart apparatus completely. Penis sheath very short; only restrictedly present near insertion on dart sac. Penis very short; moderately thick; externally simple. Penial retractor muscle inserting on penis-epiphallus transition. Epiphallus as thick as the most swollen part of penis; approximately two times longer than penis. Flagellum approximately three times longer than penis; tapering. Epiphallic papilla absent. Penis internally with four pilasters. Penial pilasters uniformly-spaced; thickest at two thirds of their entire length distally (Fig. <xref ref-type="fig" rid="F5">5B</xref>). Dart sac tiny (Fig. <xref ref-type="fig" rid="F5">5D</xref>). Dart in dart sac not observed (maybe lost or regenerating) in HBUMM06875 specimen-2. Accessory sac developed; large in size; interiorly with pilasters; transversally with developed sphincter muscles (Figs <xref ref-type="fig" rid="F5">5E</xref>, <xref ref-type="fig" rid="F6">6A, B</xref>). Mucous glands nine; extending distally to more than half of bursa copulatrix duct (longest in the subfamily <tp:taxon-name><tp:taxon-name-part taxon-name-part-type="subfamily">Bradybaeninae</tp:taxon-name-part></tp:taxon-name>); each thicker than penis; in volume larger than rest of genitalia (Fig. <xref ref-type="fig" rid="F4">4A</xref>); connected to each other by nerve fibres (Fig. <xref ref-type="fig" rid="F5">5C</xref>). Each mucous gland duct entering accessory sac through a separate pore; through papilla or not (Figs <xref ref-type="fig" rid="F5">5E</xref>, <xref ref-type="fig" rid="F6">6A, B</xref>). Vagina approximately as long as accessory sac; entering dart sac chamber. A ball-shaped proximal accessory sac (Figs <xref ref-type="fig" rid="F4">4A</xref>, <xref ref-type="fig" rid="F5">5A, D, E</xref>, <xref ref-type="fig" rid="F6">6A</xref>), about 1.5 mm in diameter, with opening leading to dart sac chamber near entrance of vagina. Gonad glands palm-shaped; with short peduncles (Fig. <xref ref-type="fig" rid="F4">4B</xref>). Measurement in HBUMM06875 specimen-2: <abbrev xmlns:xlink="http://www.w3.org/1999/xlink" xlink:title="dart sac" id="ABBRID0ELOAE" xlink:type="simple">DS</abbrev>–2.1 mm long; <abbrev xmlns:xlink="http://www.w3.org/1999/xlink" xlink:title="accessory sac" id="ABBRID0EPOAE" xlink:type="simple">AS</abbrev>–4.1 mm long; <abbrev xmlns:xlink="http://www.w3.org/1999/xlink" xlink:title="mucous glands/number of mucous gland duct" id="ABBRID0ETOAE" xlink:type="simple">MG</abbrev>–30.9 mm (average of 5 mucous glands); <abbrev xmlns:xlink="http://www.w3.org/1999/xlink" xlink:title="penis" id="ABBRID0EXOAE" xlink:type="simple">P</abbrev>–6.9 mm; <abbrev xmlns:xlink="http://www.w3.org/1999/xlink" xlink:title="epiphallus" id="ABBRID0E2OAE" xlink:type="simple">Ep</abbrev>–10.3 mm; <abbrev xmlns:xlink="http://www.w3.org/1999/xlink" xlink:title="flagellum" id="ABBRID0E6OAE" xlink:type="simple">Fl</abbrev>–19.1; <abbrev xmlns:xlink="http://www.w3.org/1999/xlink" xlink:title="vas deferens" id="ABBRID0EDPAE" xlink:type="simple">VD</abbrev>–22.0 mm; <abbrev xmlns:xlink="http://www.w3.org/1999/xlink" xlink:title="penial retractor muscle" id="ABBRID0EHPAE" xlink:type="simple">PR</abbrev>–3.2 mm; <abbrev xmlns:xlink="http://www.w3.org/1999/xlink" xlink:title="vagina" id="ABBRID0ELPAE" xlink:type="simple">Va</abbrev>–3.2 mm; <abbrev xmlns:xlink="http://www.w3.org/1999/xlink" xlink:title="free oviduct" id="ABBRID0EPPAE" xlink:type="simple">FO</abbrev>–4.9 mm; <abbrev xmlns:xlink="http://www.w3.org/1999/xlink" xlink:title="bursa copulatrix" id="ABBRID0ETPAE" xlink:type="simple">BC</abbrev> plus <abbrev xmlns:xlink="http://www.w3.org/1999/xlink" xlink:title="bursa copulatrix duct" id="ABBRID0EXPAE" xlink:type="simple">BCD</abbrev>–37.5 mm.</p><fig id="F4" position="float" orientation="portrait"><label>Figure 4.</label><caption><p><italic><tp:taxon-name><tp:taxon-name-part taxon-name-part-type="genus" reg="Traumatophora">Traumatophora</tp:taxon-name-part><tp:taxon-name-part taxon-name-part-type="species" reg="triscalpta">triscalpta</tp:taxon-name-part></tp:taxon-name></italic> (Martens, 1875). HBUMM06875 specimen-2. <bold>A, B</bold> genitalia <bold>A</bold> general view, the remnant membrane after dissection is arrowed <bold>B</bold> magnified hermaphroditic gland <bold>C</bold> jaw. <abbrev xmlns:xlink="http://www.w3.org/1999/xlink" xlink:title="accessory sac" id="ABBRID0EWQAE" xlink:type="simple">AS</abbrev>–accessory sac; <abbrev xmlns:xlink="http://www.w3.org/1999/xlink" xlink:title="atrium" id="ABBRID0E1QAE" xlink:type="simple">At</abbrev>–atrium; <abbrev xmlns:xlink="http://www.w3.org/1999/xlink" xlink:title="bursa copulatrix" id="ABBRID0E5QAE" xlink:type="simple">BC</abbrev>–bursa copulatrix; <abbrev xmlns:xlink="http://www.w3.org/1999/xlink" xlink:title="bursa copulatrix duct" id="ABBRID0ECRAE" xlink:type="simple">BCD</abbrev>–bursa copulatrix duct; <abbrev xmlns:xlink="http://www.w3.org/1999/xlink" xlink:title="dart sac" id="ABBRID0EGRAE" xlink:type="simple">DS</abbrev>–dart sac; <abbrev xmlns:xlink="http://www.w3.org/1999/xlink" xlink:title="epiphallus" id="ABBRID0EKRAE" xlink:type="simple">Ep</abbrev>–epiphallus; <abbrev xmlns:xlink="http://www.w3.org/1999/xlink" xlink:title="flagellum" id="ABBRID0EORAE" xlink:type="simple">Fl</abbrev>–flagellum; <abbrev xmlns:xlink="http://www.w3.org/1999/xlink" xlink:title="free oviduct" id="ABBRID0ESRAE" xlink:type="simple">FO</abbrev>–free oviduct; <abbrev xmlns:xlink="http://www.w3.org/1999/xlink" xlink:title="mucous glands/number of mucous gland duct" id="ABBRID0EWRAE" xlink:type="simple">MG</abbrev>–mucous glands; <abbrev xmlns:xlink="http://www.w3.org/1999/xlink" xlink:title="penis" id="ABBRID0E1RAE" xlink:type="simple">P</abbrev>–penis; <abbrev xmlns:xlink="http://www.w3.org/1999/xlink" xlink:title="proximal accessory sac" id="ABBRID0E5RAE" xlink:type="simple">PAS</abbrev>–proximal accessory sac, a blind sac on proximal dart sac opening into dart sac chamber or not; <abbrev xmlns:xlink="http://www.w3.org/1999/xlink" xlink:title="penial retractor muscle" id="ABBRID0ECSAE" xlink:type="simple">PR</abbrev>–penial retractor muscle; <abbrev xmlns:xlink="http://www.w3.org/1999/xlink" xlink:title="vagina" id="ABBRID0EGSAE" xlink:type="simple">Va</abbrev>–vagina; <abbrev xmlns:xlink="http://www.w3.org/1999/xlink" xlink:title="vas deferens" id="ABBRID0EKSAE" xlink:type="simple">VD</abbrev>–vas deferens.</p></caption><graphic xmlns:xlink="http://www.w3.org/1999/xlink" xlink:href="zookeys-835-139-g004.jpg" position="float" orientation="portrait" xlink:type="simple" id="oo_291598.jpg"/></fig><fig id="F5" position="float" orientation="portrait"><label>Figure 5.</label><caption><p><italic><tp:taxon-name><tp:taxon-name-part taxon-name-part-type="genus" reg="Traumatophora">Traumatophora</tp:taxon-name-part><tp:taxon-name-part taxon-name-part-type="species" reg="triscalpta">triscalpta</tp:taxon-name-part></tp:taxon-name></italic> (Martens, 1875). Genitalia, HBUMM06875 specimen-2. <bold>A</bold> male part, vas deferens insertion arrowed <bold>B</bold> exposed penis <bold>C</bold> mucous glands, showing nerve fibres (arrowed) connecting mucous gland ducts <bold>D</bold> dart apparatus, peculiarly showing the dart sac and the ball-shaped caecum <bold>E</bold> exposed accessory sac, showing mucous gland entering papilla Scale bars: 1 mm. <abbrev xmlns:xlink="http://www.w3.org/1999/xlink" xlink:title="accessory sac" id="ABBRID0EQTAE" xlink:type="simple">AS</abbrev>–accessory sac; <abbrev xmlns:xlink="http://www.w3.org/1999/xlink" xlink:title="atrium" id="ABBRID0EUTAE" xlink:type="simple">At</abbrev>–atrium; <abbrev xmlns:xlink="http://www.w3.org/1999/xlink" xlink:title="dart sac" id="ABBRID0EYTAE" xlink:type="simple">DS</abbrev>–dart sac; <abbrev xmlns:xlink="http://www.w3.org/1999/xlink" xlink:title="epiphallus" id="ABBRID0E3TAE" xlink:type="simple">Ep</abbrev>–epiphallus; <abbrev xmlns:xlink="http://www.w3.org/1999/xlink" xlink:title="flagellum" id="ABBRID0EAUAE" xlink:type="simple">Fl</abbrev>–flagellum; <abbrev xmlns:xlink="http://www.w3.org/1999/xlink" xlink:title="mucous glands/number of mucous gland duct" id="ABBRID0EEUAE" xlink:type="simple">MG</abbrev>–mucous glands; <abbrev xmlns:xlink="http://www.w3.org/1999/xlink" xlink:title="papilla distally leading to mucous glands on inner wall of accessory sac" id="ABBRID0EIUAE" xlink:type="simple">MGP</abbrev>– papilla distally leading to mucous glands on inner wall of accessory sac; <abbrev xmlns:xlink="http://www.w3.org/1999/xlink" xlink:title="penis" id="ABBRID0EMUAE" xlink:type="simple">P</abbrev>–penis; <abbrev xmlns:xlink="http://www.w3.org/1999/xlink" xlink:title="proximal accessory sac" id="ABBRID0EQUAE" xlink:type="simple">PAS</abbrev>–proximal accessory sac, a blind sac on proximal dart sac opening into dart sac chamber or not; <abbrev xmlns:xlink="http://www.w3.org/1999/xlink" xlink:title="penial retractor muscle" id="ABBRID0EUUAE" xlink:type="simple">PR</abbrev>–penial retractor muscle; <abbrev xmlns:xlink="http://www.w3.org/1999/xlink" xlink:title="vagina" id="ABBRID0EYUAE" xlink:type="simple">Va</abbrev>–vagina; <abbrev xmlns:xlink="http://www.w3.org/1999/xlink" xlink:title="vas deferens" id="ABBRID0E3UAE" xlink:type="simple">VD</abbrev>–vas deferens.</p></caption><graphic xmlns:xlink="http://www.w3.org/1999/xlink" xlink:href="zookeys-835-139-g005.jpg" position="float" orientation="portrait" xlink:type="simple" id="oo_291599.jpg"/></fig><fig id="F6" position="float" orientation="portrait"><label>Figure 6.</label><caption><p><italic><tp:taxon-name><tp:taxon-name-part taxon-name-part-type="genus" reg="Traumatophora">Traumatophora</tp:taxon-name-part><tp:taxon-name-part taxon-name-part-type="species" reg="triscalpta">triscalpta</tp:taxon-name-part></tp:taxon-name></italic> (Martens, 1875). Terminal genitalia, HBUMM06875 specimen-2. <bold>A</bold> exposed terminal genitalia. Blue arrow, indicating penis entrance; red arrow, indicating <abbrev xmlns:xlink="http://www.w3.org/1999/xlink" xlink:title="proximal accessory sac" id="ABBRID0E1VAE" xlink:type="simple">PAS</abbrev> opening leading to dart sac chamber <bold>B</bold> exposed accessory. <abbrev xmlns:xlink="http://www.w3.org/1999/xlink" xlink:title="accessory sac" id="ABBRID0EAWAE" xlink:type="simple">AS</abbrev>–accessory sac; <abbrev xmlns:xlink="http://www.w3.org/1999/xlink" xlink:title="atrium" id="ABBRID0EEWAE" xlink:type="simple">At</abbrev>–atrium; <abbrev xmlns:xlink="http://www.w3.org/1999/xlink" xlink:title="dart sac" id="ABBRID0EIWAE" xlink:type="simple">DS</abbrev>–dart sac; <abbrev xmlns:xlink="http://www.w3.org/1999/xlink" xlink:title="mucous glands/number of mucous gland duct" id="ABBRID0EMWAE" xlink:type="simple">MG</abbrev>–mucous glands; <abbrev xmlns:xlink="http://www.w3.org/1999/xlink" xlink:title="papilla distally leading to mucous glands on inner wall of accessory sac" id="ABBRID0EQWAE" xlink:type="simple">MGP</abbrev>–papilla distally leading to mucous glands on inner wall of accessory sac; <abbrev xmlns:xlink="http://www.w3.org/1999/xlink" xlink:title="penis" id="ABBRID0EUWAE" xlink:type="simple">P</abbrev>–penis; <abbrev xmlns:xlink="http://www.w3.org/1999/xlink" xlink:title="proximal accessory sac" id="ABBRID0EYWAE" xlink:type="simple">PAS</abbrev>–proximal accessory sac, a blind sac on proximal dart sac opening into dart sac chamber or not; <abbrev xmlns:xlink="http://www.w3.org/1999/xlink" xlink:title="vagina" id="ABBRID0E3WAE" xlink:type="simple">Va</abbrev>–vagina; *–sphincter muscles.</p></caption><graphic xmlns:xlink="http://www.w3.org/1999/xlink" xlink:href="zookeys-835-139-g006.jpg" position="float" orientation="portrait" xlink:type="simple" id="oo_291600.jpg"/></fig></tp:treatment-sec><tp:treatment-sec sec-type="distribution" id="SECID0EFXAE"><title>Distribution.</title><p>Extant distribution: Jiangxi (type locality: around Boyanghu; Lushan), Hubei (Ou-tang =Wudangshan Mts., Tong-san in Sei-zo), Fujian (Foochow= Fuzhou. <xref ref-type="bibr" rid="B35">Yen 1942</xref>), Zhejiang (Tianmushan Mts. This study). Pleistocene: Jiangsu (Chenkiang: Chiao-shan =Zhengjiang: Jiaoshan) (Fig. <xref ref-type="fig" rid="F1">1</xref>).</p></tp:treatment-sec><tp:treatment-sec sec-type="ecology" id="SECID0ETXAE"><title>Ecology.</title><p>Perhaps this species is among the rarest bradybaenine species in China, although the extant distribution range is large and covers Jiangxi, Hubei, Fujian and Zhejiang. <italic><tp:taxon-name><tp:taxon-name-part taxon-name-part-type="genus" reg="Traumatophora">Traumatophora</tp:taxon-name-part><tp:taxon-name-part taxon-name-part-type="species" reg="triscalpta">triscalpta</tp:taxon-name-part></tp:taxon-name></italic> was known from higher altitudes of 1200–1500 m (<xref ref-type="bibr" rid="B17">Pilsbry 1890</xref>).</p></tp:treatment-sec><tp:treatment-sec sec-type="Taxonomic remarks" id="SECID0EIYAE"><title>Taxonomic remarks.</title><p>In this study, the <italic><tp:taxon-name><tp:taxon-name-part taxon-name-part-type="genus" reg="Traumatophora">Traumatophora</tp:taxon-name-part></tp:taxon-name></italic> specimens from Zhejiang are identified as <italic><tp:taxon-name><tp:taxon-name-part taxon-name-part-type="genus" reg="Traumatophora">T.</tp:taxon-name-part><tp:taxon-name-part taxon-name-part-type="species" reg="triscalpta">triscalpta</tp:taxon-name-part></tp:taxon-name></italic> based on the original description and comparison of the type material (Fig. <xref ref-type="fig" rid="F3">3</xref>). I follow <xref ref-type="bibr" rid="B36">Yen (1943)</xref> in treating <italic><tp:taxon-name><tp:taxon-name-part taxon-name-part-type="genus" reg="Traumatophora">T.</tp:taxon-name-part><tp:taxon-name-part taxon-name-part-type="species" reg="triscalpta">triscalpta</tp:taxon-name-part></tp:taxon-name></italic> and <italic><tp:taxon-name><tp:taxon-name-part taxon-name-part-type="genus" reg="Traumatophora">T.</tp:taxon-name-part><tp:taxon-name-part taxon-name-part-type="species" reg="fraterminor">fraterminor</tp:taxon-name-part></tp:taxon-name></italic> (originally described as <italic><tp:taxon-name><tp:taxon-name-part taxon-name-part-type="genus" reg="Helix">Helix</tp:taxon-name-part><tp:taxon-name-part taxon-name-part-type="species" reg="triscalpta">triscalpta</tp:taxon-name-part><tp:taxon-name-part taxon-name-part-type="subspecies" reg="fraterminor">fraterminor</tp:taxon-name-part></tp:taxon-name></italic> Gredler, 1884: 137. <italic><tp:taxon-name><tp:taxon-name-part taxon-name-part-type="genus" reg="Traumatophora">T.</tp:taxon-name-part><tp:taxon-name-part taxon-name-part-type="species" reg="triscalpta">triscalpta</tp:taxon-name-part><tp:taxon-name-part taxon-name-part-type="subspecies" reg="fraterminor">fraterminor</tp:taxon-name-part></tp:taxon-name></italic><xref ref-type="bibr" rid="B34">Yen 1939</xref>: 126, pl. 13, fig. 8; <xref ref-type="bibr" rid="B37">Zilch 1974</xref>. <italic><tp:taxon-name><tp:taxon-name-part taxon-name-part-type="genus" reg="Traumatophora">T.</tp:taxon-name-part><tp:taxon-name-part taxon-name-part-type="species" reg="fraterminor">fraterminor</tp:taxon-name-part></tp:taxon-name></italic><xref ref-type="bibr" rid="B36">Yen 1943</xref>: 297) as two distinct species, although the only known difference between them is that the latter species is “smaller in diameter and higher in altitude, obtusely angulated at periphery” (<xref ref-type="bibr" rid="B17">Pilsbry 1890</xref>). However, considering the frequency of convergence events in the evolution of shell morphology in the helicoids, it is reasonable to treat these two taxa that show detectable differences in shell morphology as two species. <italic><tp:taxon-name><tp:taxon-name-part taxon-name-part-type="genus" reg="Traumatophora">Traumatophora</tp:taxon-name-part><tp:taxon-name-part taxon-name-part-type="species" reg="fraterminor">fraterminor</tp:taxon-name-part></tp:taxon-name></italic> is distributed between Hwang-tchou (today’s Huangshi, Hubei Province) and Kiou-Kiang (today’s Jiujiang, Jiangxi Province) (Pilsbry, 1890) (Fig. <xref ref-type="fig" rid="F1">1</xref>). Report of a Pleistocene fossil from Zhenjiang, Jiangsu as <italic><tp:taxon-name><tp:taxon-name-part taxon-name-part-type="genus" reg="Traumatophora">T.</tp:taxon-name-part><tp:taxon-name-part taxon-name-part-type="species" reg="fraterminor">fraterminor</tp:taxon-name-part></tp:taxon-name></italic> (sensu <xref ref-type="bibr" rid="B36">Yen 1943</xref>) is somewhat doubtful because the relevant specimen was a juvenile shell.</p></tp:treatment-sec><ref-list><ref id="B14"><mixed-citation xmlns:xlink="http://www.w3.org/1999/xlink" xlink:type="simple"><person-group><name name-style="western"><surname>Martens</surname><given-names>E</given-names></name></person-group> (<year>1875b</year>) <article-title>Binnen-Mollusken aus dem mittlern China.</article-title><source>Malakozoologische Blätter</source><volume>22</volume>: <fpage>185</fpage>–<lpage>188</lpage>.</mixed-citation></ref><ref id="B8"><mixed-citation xmlns:xlink="http://www.w3.org/1999/xlink" xlink:type="simple"><person-group><name name-style="western"><surname>Heude</surname><given-names>PM</given-names></name></person-group> (<year>1882</year>) <article-title>Notes sur les mollusques terrestres de la vallée du Fleuve Bleu.</article-title><source>Mémoires concernant l’histoire naturelle de l’Empire chinois</source><volume>1</volume>: <fpage>1</fpage>–<lpage>84</lpage>.</mixed-citation></ref><ref id="B7"><mixed-citation xmlns:xlink="http://www.w3.org/1999/xlink" xlink:type="simple"><person-group><name name-style="western"><surname>Gredler</surname><given-names>PV</given-names></name></person-group> (<year>1884</year>) <article-title>Zur Conchylien-Fauna von China. V. Stück.</article-title><source>Jahrbücher der Deutschen Malakozoologischen Gesellschaft</source><volume>11</volume>: <fpage>129</fpage>–<lpage>161</lpage>.</mixed-citation></ref><ref id="B15"><mixed-citation xmlns:xlink="http://www.w3.org/1999/xlink" xlink:type="simple"><person-group><name name-style="western"><surname>Möllendorff</surname><given-names>OF</given-names></name></person-group> (<year>1884</year>) <article-title>Materialien zur Fauna von China.</article-title><source>Jahrbücher der Deutschen Malakozoologischen Gesellschaft</source><volume>11</volume>: <fpage>307</fpage>–<lpage>390</lpage>. [pls. 7–9]</mixed-citation></ref><ref id="B17"><mixed-citation xmlns:xlink="http://www.w3.org/1999/xlink" xlink:type="simple"><person-group><name name-style="western"><surname>Pilsbry</surname><given-names>HA</given-names></name></person-group> (<year>1890</year>) <article-title/> In: <person-group><name name-style="western"><surname>Tryon</surname><given-names>GW</given-names></name><name name-style="western"><surname>Pilsbry</surname><given-names>HA</given-names></name></person-group> (<role>Eds</role>) <issue-title>Manual of Conchology.</issue-title><source>(2)6</source>, <fpage>5</fpage>–<lpage>324</lpage>. [pls. 1, 39–69]</mixed-citation></ref><ref id="B21"><mixed-citation xmlns:xlink="http://www.w3.org/1999/xlink" xlink:type="simple"><person-group><name name-style="western"><surname>Schmacker</surname><given-names>B</given-names></name><name name-style="western"><surname>Boettger</surname><given-names>O</given-names></name></person-group> (<year>1894</year>) <article-title>Description of some Chinese land-shells.</article-title><source>Proceedings of the Malacological Society</source><volume>1</volume>: <fpage>169</fpage>–<lpage>174</lpage>. <ext-link xlink:type="simple" ext-link-type="doi" xlink:href="10.1093/oxfordjournals.mollus.a064109">https://doi.org/10.1093/oxfordjournals.mollus.a064109</ext-link></mixed-citation></ref><ref id="B34"><mixed-citation xmlns:xlink="http://www.w3.org/1999/xlink" xlink:type="simple"><person-group><name name-style="western"><surname>Yen</surname><given-names>TC</given-names></name></person-group> (<year>1939</year>) <article-title>Die chinesischen Land- und Süßwasser-Gastropoden des Natur-Museums Senckenberg.</article-title><source>Abhandlungen der Senckenbergischen Naturforschenden Gesellschaft</source><volume>444</volume>: <fpage>1</fpage>–<lpage>234</lpage>. [16 pls.]</mixed-citation></ref><ref id="B35"><mixed-citation xmlns:xlink="http://www.w3.org/1999/xlink" xlink:type="simple"><person-group><name name-style="western"><surname>Yen</surname><given-names>TC</given-names></name></person-group> (<year>1942</year>) <article-title>A Review of Chinese Gastropods in the British Museum.</article-title><source>Proceedings of the Malacological Society of London</source><volume>24</volume>: <fpage>170</fpage>–<lpage>288</lpage>. [pls. 11–28]</mixed-citation></ref><ref id="B36"><mixed-citation xmlns:xlink="http://www.w3.org/1999/xlink" xlink:type="simple"><person-group><name name-style="western"><surname>Yen</surname><given-names>TC</given-names></name></person-group> (<year>1943</year>) <article-title>Review and summary of Tertiary and Quaternary non-marine mollusks of China.</article-title><source>Proceedings of the Academy of Natural Sciences of Philadelphia</source><volume>95</volume>: <fpage>267</fpage>–<lpage>346</lpage>.</mixed-citation></ref><ref id="B19"><mixed-citation xmlns:xlink="http://www.w3.org/1999/xlink" xlink:type="simple"><person-group><name name-style="western"><surname>Schileyko</surname><given-names>AA</given-names></name></person-group> (<year>2003</year>) Treatise on recent terrestrial pulmonate molluscs. Part 11. <tp:taxon-name><tp:taxon-name-part taxon-name-part-type="family">Trigonochlamydidae</tp:taxon-name-part></tp:taxon-name>, <tp:taxon-name><tp:taxon-name-part taxon-name-part-type="family">Papillodermidae</tp:taxon-name-part></tp:taxon-name>, <tp:taxon-name><tp:taxon-name-part taxon-name-part-type="family">Vitrinidae</tp:taxon-name-part></tp:taxon-name>, <tp:taxon-name><tp:taxon-name-part taxon-name-part-type="family">Limacidae</tp:taxon-name-part></tp:taxon-name>, <tp:taxon-name><tp:taxon-name-part taxon-name-part-type="family">Bielziidae</tp:taxon-name-part></tp:taxon-name>, <tp:taxon-name><tp:taxon-name-part taxon-name-part-type="family">Agriolimacidae</tp:taxon-name-part></tp:taxon-name>, <tp:taxon-name><tp:taxon-name-part taxon-name-part-type="family">Boettgerillidae</tp:taxon-name-part></tp:taxon-name>, <tp:taxon-name><tp:taxon-name-part taxon-name-part-type="family">Camaenidae</tp:taxon-name-part></tp:taxon-name>. Ruthenica Supplement (2): 1467–1626.</mixed-citation></ref><ref id="B37"><mixed-citation xmlns:xlink="http://www.w3.org/1999/xlink" xlink:type="simple"><person-group><name name-style="western"><surname>Zilch</surname><given-names>A</given-names></name></person-group> (<year>1974</year>) Vinzenz Gredler und die Erforschung der Weichtiere Chinas durch Franziskaner aus Tirol. Archiv für Molluskenkunde 104(4/6): 171–228.</mixed-citation></ref></ref-list></tp:taxon-treatment>
